# Supplementary material for: The Non-coding Mammary Carcinoma Susceptibility Locus, Mcs5c, Regulates Pappa Expression via Age-Specific Chromatin Folding and Allele-Dependent DNA Methylation
Source: PLoS Genet. 2016 Aug 18;12(8):e1006261. doi: 10.1371/journal.pgen.1006261 (PMC4990333; doi:10.1371/journal.pgen.1006261)
Supplement: S1 Table — (XLSX) [file pgen.1006261.s004.xlsx]

## Sheet: Sheet1
	S1 Table: Sequencing across target cut site of LA7 CRISPR clones
	Original Mcs5c sequence*	TAGAGCCAAA GAAAGTACAC AGAAGGGATG TAGAACTTGG ATCTCTAGGG AGTGTGGAAA AGTCCAGAGA CTGA………8.1kb………AACACAACTG TGAAGACTAG AGTTCAGATT CTCAGGATCT ATCTGGGGGT AGCAAAACAA CTCATTTGTA ATTCCAGCCT AGGATGTCAG GGACAGGGGA AATCCTCCTA TAAGCTAGTT AGATACAGTA CCTATATTGG TGAGATCTGA
	Clone 1	TAGAGCCAAA GAAAGTACAC AGAAGGGATG TAGAACTTGG ATCTCTAGGG ATATTGGTGA GATCTGA
	Clone 2	TAGAGCCAAA GAAAGTACAC AGAAGGGATG TAGAACTATA AGCTAGTTAG ATACAGTACC TATATTGGTG AGATCTGA
	Clone 3	TAGAGCCAAA GAAAGTACAC AGAAGGGATG TAGAACTATA AGCTAGTTAG ATACAGTACC TATATTGGTG AGATCTGA
	Clone 4	TAGAGCCAAA GAAAGTACAC AGAAGGGATG TAGAACTATA AGCTAGTTAG ATACAGTACC TATATTGGTG AGATCTGA
	Clone 5	TAGAGCCAAA GAAAGTACAC AGAAGGGATG TAGAACTATA AGCTAGTTAG ATACAGTACC TATATTGGTG AGATCTGA
	Clone 6	TAGAGCCAAA GAAAGTACAC AGAAGGGATG TAGAACTATA AGCTAGTTAG ATACAGTACC TATATTGGTG AGATCTGA
	Clone 7	TAGAGCCAAA GAAAGTACAC AGAAGGGATG TAGAACTATA AGCTAGTTAG ATACAGTACC TATATTGGTG AGATCTGA
	Clone 8	TAGAGCCAAA GAAAGTACAC AGAAGGGATG TAGAACTATA AGCTAGTTAG ATACAGTACC TATATTGGTG AGATCTGA
	Clone 9^	GAAAGTACAC AGAAGGGATG TAGAACTTGG ATCTCTAGGG ATATTGGTGA GATCTGA
	* Targeting guides are indicated in the sequence using the following key: Guide 2, underlined; Guide 3, red lettering; Guide 4, blue lettering; Guide 5, bold; Guide 6, double underlined
	^ Clone 9 was targeted with Guides 2 and 6. Sequencing revealed that double stranded break repair completely eliminated the Guide 6 region.
