# Supplementary material for: The Non-coding Mammary Carcinoma Susceptibility Locus, Mcs5c, Regulates Pappa Expression via Age-Specific Chromatin Folding and Allele-Dependent DNA Methylation
Source: PLoS Genet. 2016 Aug 18;12(8):e1006261. doi: 10.1371/journal.pgen.1006261 (PMC4990333; doi:10.1371/journal.pgen.1006261)
Supplement: S2 Table — (XLSX) [file pgen.1006261.s005.xlsx]

## Sheet: Sheet1
	S2 Table: Sequencing of proximal target region of LA7 CRISPR clones
	Original Mcs5c sequence*	TAGAGCCAAA GAAAGTACAC AGAAGGGATG TAGAACTTGG ATCTCTAGGG AGTGTGGAAA AGTCCAGAGA CTGA
	Clone 1	TAGAGCCAAA GAAAGTACAC AGAAGGGATG TAGAACTTGG ATCTCTAGGG ATGTGGAAAA GTCCAGAGAC TGA
	Clone 2	TAGAGCCAAA GAAAGTACAC AGAAGGGATG TAGAACTTGG ATCTCTAGGG AAGTGTGGAA AAGTCCAGAG ACTGA
	Clone 3	TAGAGCCAAA GAAAGTACAC AGAAGGGATG TAGAACTTGG ATCTCTAGGG AAGTGTGGAA AAGTCCAGAG ACTGA
	Clone 4	TAGAGCCAAA GAAAGTACAC AGAAGGGATG TAGAACTTGG ATCTCTAGGG AAGTGTGGAA AAGTCCAGAG ACTGA
	Clone 5	TAGAGCCAAA GAAAGTACAC AGAAGGGATG TAGAACTTGG ATCTCTAGGG AAGTGTGGAA AAGTCCAGAG ACTGA
	Clone 6	TAGAGCCAAA GAAAGTACAC AGAAGGGATG TAGAACTTGG ATCTCTAGGG AAGTGTGGAA AAGTCCAGAG ACTGA
	Clone 7	TAGAGCCAAA GAAAGTACAC AGAAGGGATG TAGAACTTGG ATCTCTAGGG AAGTGTGGAA AAGTCCAGAG ACTGA
	Clone 8	TAGAGCCAAA GAAAGTACAC AGAAGGGATG TAGAACTTGG ATCTCTAGGG AAGTGTGGAA AAGTCCAGAG ACTGA
	Clone 9	TAGAGCCAAA GAAAGTACAC AGAAGGGATG TAGAACTTGG ATCTAGGGAG TGTGGAAAAG TCCAGAGACT GA
	* Targeting guides are indicated in the sequence using the following key: Guide 2, underlined; Guide 3, red lettering
