# Supplementary material for: The Non-coding Mammary Carcinoma Susceptibility Locus, Mcs5c, Regulates Pappa Expression via Age-Specific Chromatin Folding and Allele-Dependent DNA Methylation
Source: PLoS Genet. 2016 Aug 18;12(8):e1006261. doi: 10.1371/journal.pgen.1006261 (PMC4990333; doi:10.1371/journal.pgen.1006261)
Supplement: S3 Table — (XLSX) [file pgen.1006261.s006.xlsx]

## Sheet: Sheet1
	S3 Table: Sequencing of distal target region of LA7 CRISPR clones
	Original Mcs5c sequence*	AACACAACTG TGAAGACTAG AGTTCAGATT CTCAGGATCT ATCTGGGGGT AGCAAAACAA CTCATTTGTA ATTCCAGCCT AGGATGTCAG GGACAGGGGA AATCCTCCTA TAAGCTAGTT AGATACAGTA CCTATATTGG TGAGATCTGA
	Clone 1	AGCAAAACAA CTCATTTGTA ATTCCAGCCT AGGATGTCAG GGACAGGGGA AATCCTCCTA TAAGCTAGTT AGATACAGTA CCTACTATTG GTGAGATCTG A
	Clone 2	AGCAAAACAA CTCATTTGTA ATTCCAGCCT AGGATGTCAG GGACAGGGGA AATCCTCCTA ATAAGCTAGT TAGATACAGT ACCTATATTG GTGAGATCTG A
	Clone 3	AGCAAAACAA CTCATTTGTA ATTCCAGCCT AGGATGTCAG GGACAGGGGA AATCCTCCTA ATAAGCTAGT TAGATACAGT ACCTATATTG GTGAGATCTG A
	Clone 4	AGCAAAACAA CTCATTTGTA ATTCCAGCCT AGGATGTCAG GGACAGGGGA AATCCTCCTA ATAAGCTAGT TAGATACAGT ACCTATATTG GTGAGATCTG A
	Clone 5	AGCAAAACAA CTCATTTGTA ATTCCAGCCT AGGATGTCAG GGACAGGGGA AATCCTCCTA ATAAGCTAGT TAGATACAGT ACCTATATTG GTGAGATCTG A
	Clone 6	AGCAAAACAA CTCATTTGTA ATTCCAGCCT AGGATGTCAG GGACAGGGGA AATCCTCCTA ATAAGCTAGT TAGATACAGT ACCTATATTG GTGAGATCTG A
	Clone 7	AGCAAAACAA CTCATTTGTA ATTCCAGCCT AGGATGTCAG GGACAGGGGA AATCCTCCTA ATAAGCTAGT TAGATACAGT ACCTATATTG GTGAGATCTG A
	Clone 8	AGCAAAACAA CTCATTTGTA ATTCCAGCCT AGGATGTCAG GGACAGGGGA AATCCTCCTA ATAAGCTAGT TAGATACAGT ACCTATATTG GTGAGATCTG A
	Clone 9^	GTGGCTGGAG GAGGGATGTA TTCATTGGAC TGTGCCTCAA TGGCCAAGGA GAAAGATCAT TAGAAGGTGA TTGAGAATAT AAATTTGCAC C
	* Targeting guides are indicated in the sequence using the following key: Guide 4, blue lettering; Guide 5, bold; Guide 6, double underlined
	^ Sequencing of Clone 9 revealed that 402bp of the targeted site, including Guide 6 and surrounding regions, was deleted following repair. The junction point of this repair is indicated by the red nucleotides.
