# Supplementary material for: The Non-coding Mammary Carcinoma Susceptibility Locus, Mcs5c, Regulates Pappa Expression via Age-Specific Chromatin Folding and Allele-Dependent DNA Methylation
Source: PLoS Genet. 2016 Aug 18;12(8):e1006261. doi: 10.1371/journal.pgen.1006261 (PMC4990333; doi:10.1371/journal.pgen.1006261)
Supplement: S4 Table — (XLSX) [file pgen.1006261.s007.xlsx]

## Sheet: Sheet1
	S4 Table: MEC methylation levels of Pappa CpG island shore
			CpG Site 1	CpG Site 2	CpG Site 3	CpG Site 4	CpG Site 5	CpG Site 6	CpG Site 7	CpG Site 8	CpG Site 9	CpG Site 10	CpG Site 11	CpG Site 12
	4wk	Mcs5c Resistant Ave (n=6)	0.2381	0.113133	0.1732	0.101833	0.454517	0.273333	0.245233	0.349717	0.5984	0.556517	0.844508	0.553925
		std err	0.572065	0.614815	0.98	0.643157	1.28203	0.759222	0.80658	0.523	0.460311	1.01668	1.08277	0.598792
		Mcs5c Susceptible Ave (n=6)	0.2918	0.14265	0.1602	0.11305	0.47995	0.278317	0.248883	0.360133	0.594633	0.583967	0.847367	0.559125
		std err	1.86952	1.06976	0.8	0.69865	1.00093	0.993829	1.06742	1.09559	0.813251	1.24009	1.00652	0.881841
		p-value	0.0411255	0.025974	0.699134	0.484849	0.179654	0.484849	0.937229	0.699134	0.937229	0.132035	0.755285	0.629726
	6wk	Mcs5c Resistant Ave (n=10)	0.2695	0.13726	0.1767	0.14161	0.503695	0.305895	0.268595	0.39309	0.609115	0.561244	0.886463	0.608721
		std err	1.14461	1.05619	0.94	0.39574	1.10894	0.642398	0.512617	0.78369	0.570064	1.23801	0.663941	0.828928
		Mcs5c Susceptible Ave (n=8)	0.199175	0.0935875	0.1243	0.130925	0.480125	0.263975	0.235775	0.3606	0.599513	0.558338	0.875131	0.623363
		std err	0.738308	0.395404	0.5	0.707316	1.16683	1.07069	0.839917	0.82468	1.00895	1.14067	0.939211	0.803525
		p-value	0.000319942	0.00205677	0.000182824	0.284154	0.315417	0.00854701	0.00205677	0.00854701	0.633438	0.8884	0.289716	0.239818
	7wk	Mcs5c Resistant Ave (n=6)	0.232183	0.0869667	0.137	0.137483	0.511567	0.286478	0.263933	0.376828	0.628478	0.62715	0.899875	0.655042
		std err	0.859075	0.674387	0.69	1.02019	1.07075	1.01625	1.25881	1.20136	0.47775	1.17033	0.719878	0.745099
		Mcs5c Susceptible Ave (n=8)	0.20805	0.0887125	0.1205	0.1201	0.474038	0.26005	0.223413	0.350363	0.582638	0.5647	0.864738	0.612587
		std err	1.31283	0.559513	0.35	0.598802	0.781724	0.850162	0.425858	0.576913	0.751653	0.945079	0.813132	0.741412
		p-value	0.141858	0.851815	0.0639361	0.282384	0.012654	0.0812521	0.004662	0.107892	0.000666001	0.0013	0.00629247	0.000669587
	9wk	Mcs5c Resistant Ave (n=5)	0.27562	0.1157	0.1435	0.13501	0.53299	0.3196	0.29574	0.37295	0.64352	0.6336	0.8757	0.65124
		std err	0.998363	0.320884	0.82	1.32645	1.71687	0.426591	0.874114	1.36818	1.17332	1.02428	0.952329	1.18734
		Mcs5c Susceptible Ave (n=4)	0.222075	0.088075	0.1189	0.10495	0.524338	0.284262	0.267112	0.325375	0.593463	0.6325	0.865675	0.634275
		std err	0.490229	0.690543	0.23	0.234183	1.0101	1.10294	1.33649	1.50549	1.10368	1.94973	2.24435	1.78694
		p-value	0.000182824	0.00621601	0.015873	0.190476	1	0.0634921	0.190476	0.0634921	0.031746	0.904762	0.730159	0.555556
	6/7/9wk	Mcs5c Resistant Ave (n=21)	0.260295	0.117757	0.15744	0.13886	0.512919	0.30361	0.273726	0.383648	0.622839	0.601585	0.888281	0.632683
	Combined	std err	0.765642	0.710996	0.652104	0.442178	0.74448	0.494445	0.532484	0.604429	0.501797	1.09133	0.445416	0.779498
		Mcs5c Susceptible Ave (n=20)	0.207305	0.090535	0.12167	0.1214	0.486532	0.266462	0.237097	0.34946	0.591553	0.567908	0.869082	0.621235
		std err	0.620173	0.318906	0.242913	0.419811	0.717546	0.597645	0.567205	0.555164	0.549729	0.672329	0.595682	0.567267
		p-value	3.03025e-06	0.00266658	5.96e-07	0.00789302	0.0324796	5.55071e-05	4.21297e-05	0.000157487	0.000161805	0.0131944	0.0128093	0.174808
	12wk	Mcs5c Resistant Ave (n=5)	0.24885	0.103233	0.1202	0.13324	0.53418	0.30124	0.2959	0.36034	0.62728	0.6162	0.90324	0.64854
		std err	3.12971	1.64983	0.81	0.684183	1.44963	0.821904	1.18636	1.29767	1.14094	2.87189	0.83979	1.32928
		Mcs5c Susceptible Ave (n=5)	0.23586	0.1186	0.13	0.13086	0.57374	0.31566	0.30636	0.37202	0.61764	0.636025	0.88232	0.63568
		std err	1.79688	1.53575	0.6	0.588376	1.74497	0.795472	1.85308	1.03451	1.66735	2.33991	1.15596	1.24995
		p-value	1	0.785714	0.420635	0.690476	0.150794	0.309524	0.690476	0.547619	1	0.5556	0.190316	0.528849
	Non-corrected p-values calculated via the non-parametric Mann-Whitney U Test are shown. New familywise significance threshold after Bonferroni correction = 0.00069. P-values significant at this threshold are highlighted in gray.
