# Supplementary material for: The Non-coding Mammary Carcinoma Susceptibility Locus, Mcs5c, Regulates Pappa Expression via Age-Specific Chromatin Folding and Allele-Dependent DNA Methylation
Source: PLoS Genet. 2016 Aug 18;12(8):e1006261. doi: 10.1371/journal.pgen.1006261 (PMC4990333; doi:10.1371/journal.pgen.1006261)
Supplement: S5 Table — (XLSX) [file pgen.1006261.s008.xlsx]

## Sheet: Sheet1
	S5 Table: MEC methylation levels of Pappa CpG island
	CGI-1: Chr5:85,017,189 - 85,017,285 (Rn5)
			CpG Site 1	CpG Site 2	CpG Site 3	CpG Site 4	CpG Site 5
	4wk	Mcs5c Resistant Ave (n=6)	0.012	0.0043	0.0225833	0.00446667	0.00651667
		std err	0.145304	0.171017	0.142675	0.129966	0.107592
		Mcs5c Susceptible Ave (n=6)	0.0118333	0.00816667	0.0220333	0.00163333	0.00426667
		std err	0.053707	0.116352	0.116381	0.109443	0.120656
		p-value	>0.05	>0.05	>0.05	>0.05	>0.05
	CGI-2: Chr5:85,017,266 - 85,017,405 (Rn5)
			CpG Site 1	CpG Site 2	CpG Site 3	CpG Site 4	CpG Site 5
	4wk	Mcs5c Resistant Ave (n=6)	0.018	0.0280667	0.0492167	0.07195	0.0455833
		std err	0.252639	0.498168	0.396345	0.52754	0.61098
		Mcs5c Susceptible Ave (n=6)	0.0187167	0.0426333	0.0599	0.0742333	0.0305167
		std err	0.282541	0.552598	0.476368	0.386908	0.410864
		p-value	>0.05	>0.05	>0.05	>0.05	0.0411
	6wk	Mcs5c Resistant Ave (n=10)	0.01434	0.02996	0.05684	0.0742	0.03712
		std err	0.249712	0.324709	0.390365	0.513125	0.295826
		Mcs5c Susceptible Ave (n=8)	0.0112857	0.0277875	0.05355	0.078025	0.02985
		std err	0.304008	0.684983	0.637686	0.774139	0.628206
		p-value	>0.05	>0.05	>0.05	>0.05	>0.05
	7wk	Mcs5c Resistant Ave (n=6)	0.0163333	0.0224333	0.0461167	0.0652333	0.0306333
		std err	0.449375	0.235891	0.612424	0.689795	0.11907
		Mcs5c Susceptible Ave (n=8)	0.0155375	0.02515	0.051175	0.06225	0.0386
		std err	0.278073	0.398134	0.50353	0.344264	0.569489
		p-value	>0.05	>0.05	>0.05	>0.05	>0.05
	9wk	Mcs5c Resistant Ave (n=5)	0.02576	0.03902	0.04898	0.08408	0.04906
		std err	0.585086	0.231331	0.471735	0.894994	0.527092
		Mcs5c Susceptible Ave (n=4)	0.029875	0.030475	0.046275	0.071925	0.040675
		std err	0.349294	0.23135	0.333126	0.433923	0.511279
		p-value	>0.05	>0.05	>0.05	>0.05	>0.05
	6/7/9wk	Mcs5c Resistant Ave (n=21)	0.0176286	0.0299667	0.0519048	0.0739905	0.0381095
	Combined	std err	0.234037	0.216751	0.285735	0.389405	0.23556
		Mcs5c Susceptible Ave (n=20)	0.0169895	0.02727	0.051145	0.070495	0.035515
		std err	0.23423	0.303724	0.323279	0.371742	0.35464
		p-value	>0.05	>0.05	>0.05	>0.05	>0.05
	12wk	Mcs5c Resistant Ave (n=5)	0.01632	0.03342	0.05018	0.07516	0.0491
		std err	0.130054	0.588518	0.648771	0.566645	0.51263
		Mcs5c Susceptible Ave (n=5)	0.0206	0.03294	0.05274	0.07634	0.04752
		std err	0.223517	0.51328	0.290751	0.412294	0.537079
		p-value	>0.05	>0.05	>0.05	>0.05	>0.05
	Non-corrected p-values calculated via the non-parametric Mann-Whitney U Test are shown. New familywise significance threshold after Bonferroni correction = 0.00143.
