# Supplementary material for: The Non-coding Mammary Carcinoma Susceptibility Locus, Mcs5c, Regulates Pappa Expression via Age-Specific Chromatin Folding and Allele-Dependent DNA Methylation
Source: PLoS Genet. 2016 Aug 18;12(8):e1006261. doi: 10.1371/journal.pgen.1006261 (PMC4990333; doi:10.1371/journal.pgen.1006261)
Supplement: S6 Table — (XLSX) [file pgen.1006261.s009.xlsx]

## Sheet: Sheet1
	S6 Table: Chromosome conformation capture (3C) primers
	Name	Position on rat ch5 (rn5)	Sequence (5’ – 3’)
	Mcs5c
	L619-E5-1	84347357	TGTTCACATCCCCTAGACAACTTTA
	L619-E5-2	84351297	GAAAAGCTGAACTGTCCCAAAGTAT
	L619-E2-2	84358162	CGTAAAAGAAGCACCATAGTTTTCC
	L619-E2-2B	84362744	TTGGCAGCTGAAGCAATAGTAAA
	L619-E2-3A	84367399	CCAGCATGAACTTTGATGGTAATAG
	L619-E2-1	84373935	CTCCCAATTTGTCTGTAGAGATGAC
	L619-E2-1C	84377423	ACATGCAGGGAAAAATAGACAGATT
	L619-E3-1B	84387454	TGCTCATGTTAGGTTCCAGTTTAAT
	L619-E3-1A	84387722	GAATGAAAGGGTAGATTGTTGGAAT
	L619-E4-1A	84401386	AGTTTTGGGTTTTGGTGTACATTTT
	L619-E4-1B	84402212	ATACCTCCCTCCACCAATTATGAA
	L619-E4-2	84409109	AATGAGTCAGAACAACACCAAAAAT
	L619-E4-3	84420136	ATGTGGAGCAAAAGGAGCAC
	L619-E1-2Aa*	84428804	GATCCAAGTTCTACATCCCTTCTGT
	L619-E1-1	84437228	ACCTTCTAATGATCTTTCTCCTTGG
	L619-E1-1D	84442267	CTATGGTTTATCTCTGGCCTCTTGT
	L619-E1-3B	84451535	TACATAATACAGACAGCACCAGCAC
	L619-E1-3A	84453612	AGCTTAGGGACTGAGATTGACAGTT
	L619-E1-4	84464788	CAATAAACAGCCAGACAGAAGAGAG
	L619-E1-5	84478703	TGGAAAATTCCTGACACTGTATGTT
	L619-E1-6	84494352	CCACTTATGGGATACAACTTCCTCT
	L619-E1-6B	84496188	CCAGGATTCATATCAGTGTGTTTGT
	Pappa
	L619-P3-3	85009054	TGGCCATAAACAATGTTCGTAGTAT
	L619-P3-1	85015002	CCTTCCTTAGAGTTAGGATCTTTGC
	L619-P4-1	85019840	TTCAGTGACTGTCTGAACCAGTGT
	L619-P4-1A	85022518	TCTTTGTATATCCCTGAGTGGTAGC
	L619-P4-2	85028953	GGGAATTGGAGTCTCAGAAAGATAC
	*Primer L619-E1-2Aa marks the TCE of Mcs5c
	Positions are in basepairs (UCSC version 5.0/rn5), and all primers were designed using the negative strand of chromosome 5
