# Supplementary material for: The Non-coding Mammary Carcinoma Susceptibility Locus, Mcs5c, Regulates Pappa Expression via Age-Specific Chromatin Folding and Allele-Dependent DNA Methylation
Source: PLoS Genet. 2016 Aug 18;12(8):e1006261. doi: 10.1371/journal.pgen.1006261 (PMC4990333; doi:10.1371/journal.pgen.1006261)
Supplement: S7 Table — (XLSX) [file pgen.1006261.s010.xlsx]

## Sheet: Sheet1
	S7 Table: Sequencing primers and Mcs5c looping variants between the WF and WKy inbred rat strains
	Sequencing primers for Mcs5c looping region (temporal control element, TCE)
	Fragment	Forward Primer (5’ – 3’)	Reverse Primer (5’ – 3’)	PrimerF position (rn5)	PrimerR position (rn5)	# Variants	Variant class
	Fragment 1	CCTTACCATGGTCACAACATCT	GTTTCCATAAGCTTGTTTCTGTATT	84428565	84429012	0
	Fragment 2	AATGGATGGGAATGGATCAG	CCATCCTCCCATAGTTTGGA	84428903	84430815	1	SNP
	Fragment 3	TGGAGGAAGGAACAGGAATGT	TCCCTCGCTCTCAGTTTTGT	84430737	84431212	0
	Fragment 4	CTTAAGGGAGATGGCAGGGT	GAAGAATGGGGAGGGGAACA	84431046	84431447	0
	Fragment 5	CAATCACGTTCACTGTGGGT	TCACCTCACACTACCCCATG	84431490	84432328	4	SNPs
	Fragment 6	CCATGGGGTAGTGTGAGGTG	CTGGAAGCAGGCAGTTGAGA	84432327	84434139	2	1 SNP, 1 indel
	Fragment 7	CCACAGCTATGCACCAATCC	CCCTTTTACCCTGAGACCCA	84433910	84434359	0
	Fragment 8	CCAGGGTTCAGGAGACAAGT	TTGCCTCCATTCTCTCAGCA	84434214	84434687	0
	Fragment 9	TGTGTGTGGTTCCTTTAATGCA	CATCACCTTCCCACCTCAGA	84434578	84435156	1	SNP
	Fragment 10	GTGGGAAGGTGATGCTTTGG	ACCTCCCTTCTGTTTCCATAGT	84435162	84435795	1	SNP
	Fragment 11	TGGCAAAGGAATACACTATGGA	AGCCCATTCCTCACTGAAGA	84435781	84436737	1	SNP
	Fragment 12	TCTTCAGTGAGGAATGGGCT	TTGGCAGCTCATGATCAACA	84436737	84437428	0
	Variants identified in TCE
	Variant	Variant sequence (WF allele / WKy allele)		Fragment	Mutation position (rn5)	Variant class
	1	GAAACTATGAATAAACTGGGTAG T/A TCAAAACAATAGAAAGACCAGTTGACTTCTAG		Fragment 2	84430146	SNP
	2	TCTTGGCAGGACCAAGAAAAGCCT G/C CATTCTTATTCCTCTGCTCAGCTTG		Fragment 5	84431538	SNP
	3	GTGTTACAGAAGCTCACCAGTCTAC C/T TGGCTTTTGCTCCCTGTTCTTTCAAGGAA		Fragment 5	84431907	SNP
	4	GACATTGGATTCAGAATAG A/G TCCCACGGCTGCTGGCAGACTATAGGATACTCCAGTTAA		Fragment 5	84431956	SNP
	5	CGATGATTTCAACAGTAACATCCATATAG T/A CCTTTTTCCAAAGTCCAGATCCAGTCTCCT		Fragment 5	84432102	SNP
	6	TATAACTTAGCTTCATTTCCAGAAATC ---/TTT TTTTTTTTTGTTTTGAGACAGAGGCTCCTGAA		Fragment 6	84432568	indel
	7	TTTGCAGAATGGGATATTAAAATATTCAC T/C TGGGGGATGGGTCATGGGGTTCCGTCAATA		Fragment 6	84433667	SNP
	8	TTGTGAACATGTGCTGAGAGAATGGAGGCAAAT A/G ACCTTGTGTAATGTAGGATAGTGTGAAT		Fragment 9	84434709	SNP
	9	GTGCCCCTCTTCTATGTCAGGGAGC G/A ATATTTACTACTGCTGTTACTGTT		Fragment 10	84435437	SNP
	10	AAATCAATCCACTTACTAATCTAAG A/G GTTACTGACTATGTAGTTGGGACATTATTCAGGATTC		Fragment 11	84436672	SNP
	Positions are in basepairs (UCSC version 5.0/rn5)
	For variant 6 the WKy allele matched the reference genome sequence (Brown Norway inbred strain)
	For all other variants, the WF allele matched the reference sequence
