# Supplementary material for: The Non-coding Mammary Carcinoma Susceptibility Locus, Mcs5c, Regulates Pappa Expression via Age-Specific Chromatin Folding and Allele-Dependent DNA Methylation
Source: PLoS Genet. 2016 Aug 18;12(8):e1006261. doi: 10.1371/journal.pgen.1006261 (PMC4990333; doi:10.1371/journal.pgen.1006261)
Supplement: S8 Table — (XLSX) [file pgen.1006261.s011.xlsx]

## Sheet: Sheet1
	S8 Table: CRISPR gene editing primers
	Name	Position on rat ch5 (rn5)	Sequence (5’ – 3’)
	Guide inserts*
	L633-exp1-G2a	84428812 (+ strand)	CACCGATGTAGAACTTGGATCTCT
	L633-exp1-G2b	84428812 (- strand)	AAACAGAGATCCAAGTTCTACATC
	L633-exp1-G3a	84428820 (+ strand)	CACCGACTTGGATCTCTAGGGAGTG
	L633-exp1-G3b	84428820 (- strand)	AAACCACTCCCTAGAGATCCAAGTC
	L633-exp1-G4a	84437156 (- strand)	CACCGTATCTAACTAGCTTATAGG
	L633-exp1-G4b	84437156 (+ strand)	AAACCCTATAAGCTAGTTAGATAC
	L633-exp1-G5a	84437167 (+ strand)	CACCGTTAGATACAGTACCTATAT
	L633-exp1-G5b	84437167 (- strand)	AAACATATAGGTACTGTATCTAAC
	L633-exp1-G6a	84437073 (+ strand)	CACCGTCAGATTCTCAGGATCTATC
	L633-exp1-G6b	84437073 (- strand)	AAACGATAGATCCTGAGAATCTGAC
	Primers to check guide insertion in PX459
	L633-Gchk-2F	NA	TTTCTTGGGTAGTTTGCAGTTTT
	L633-Gchk-2R	NA	CGACTCGGTGCCACTTTT
	Primers to screen deletion of target region
	L619-5Cseq1F	84428565	CCTTACCATGGTCACAACATCT
	L619-5Cseq6R	84437428	TTGGCAGCTCATGATCAACA
	L619-5Cseq1R	84429012	GTTTCCATAAGCTTGTTTCTGTATT
	L619-5Cseq6F	84436737	TCTTCAGTGAGGAATGGGCT
	L619-5Cseq3dF	84431490	CAATCACGTTCACTGTGGGT
	L619-5Cseq3dR	84432328	TCACCTCACACTACCCCATG
	*For insertion into the PX459 plasmid, BbsI compatible overhangs were added onto the guide sequences. Those additional bases are indicated in red.
