# Supplementary material for: The Non-coding Mammary Carcinoma Susceptibility Locus, Mcs5c, Regulates Pappa Expression via Age-Specific Chromatin Folding and Allele-Dependent DNA Methylation
Source: PLoS Genet. 2016 Aug 18;12(8):e1006261. doi: 10.1371/journal.pgen.1006261 (PMC4990333; doi:10.1371/journal.pgen.1006261)
Supplement: S9 Table — (XLSX) [file pgen.1006261.s012.xlsx]

## Sheet: Sheet1
	S9 Table: Custom made primers for bisulfite pyrosequencing methylation analysis
	Assay Name	Shore sites examined	Primer name	5’ modification	Sequence (5’ – 3’)	Rxn volumn	[MgCl2]	[F primer]	[Rb primer]	Template dilution	Tanneal	Product size
	Shore_1	Sites 1 & 2	L634-BSP-2F2	none	AGAAGTATTTTTTAATTTTTTGATTTGTG	50ul	3mM	200nM	100nM	1ul, 1:4 dilution	60°	162bp
			L634-BSP-2R2b	biotin	AAATAATAATACCCCCCCCAAAAAAAACTAAC
			L634-BSP-seq2c*	none	ATTTGTGGTTAAATTG
	Shore_2	Site 3	L634-BSP-3F2	none	GTGGGTGATAATGAGTATTTTTAG	50ul	3mM	200nM	100nM	1ul, undiluted	61°	186bp
			L634-BSP-3R2b	biotin	AAAAAAATCCCTAAACCTAAAATAACAATTACAAACC
			L634-BSP-seq3b*	none	GGGGTATTATTATTTT
	Shore_3a	Sites 4 - 9	L634-BSP-4F6	none	GTTTGGTAGTAGTAGGTTTTGTAGTTTTTGGGAG	50ul	3mM	200nM	200nM	1ul, 1:4 dilution	57°	178bp
			L634-BSP-4R3b	biotin	ATAAAAAACATAATTTCTATACTTCAAAAACCTACTC
			L634-BSP-seq4*	none	TTTGTTTTATATTATTAGATTGT
	Shore_3b	Site 10	L634-BSP-4F8	none	TTTTAGTTTGTTTTATATTATTAGATTG	50ul	3mM	200nM	200nM	2ul, undiluted	57°	265bp
			L634-BSP-4R3b	biotin	ATAAAAAACATAATTTCTATACTTCAAAAACCTACTC
			L634-BSP-seq4c*	none	TTTTGTTTGGGTTTAAATTTT
	Shore_4	Sites 11 & 12	L634-BSP-5F	none	AGAGAATAGTAGTTTGTGTAGGGAAATTTG	50ul	3mM	200nM	200nM	1ul, 1:4 dilution	59°	211bp
			L634-BSP-5Rb	biotin	AACACACCCTCTAATCCTCTATAAATCTC
			L634-BSP-seq5*	none	GAAAGTATTGAGGGTGTAGGA
	*Indicates sequencing primers for each assay used in the pyrosequencing reaction
