# Supplementary material for: The Non-coding Mammary Carcinoma Susceptibility Locus, Mcs5c, Regulates Pappa Expression via Age-Specific Chromatin Folding and Allele-Dependent DNA Methylation
Source: PLoS Genet. 2016 Aug 18;12(8):e1006261. doi: 10.1371/journal.pgen.1006261 (PMC4990333; doi:10.1371/journal.pgen.1006261)
Supplement: S10 Table — (XLSX) [file pgen.1006261.s013.xlsx]

## Sheet: Sheet1
	S10 Table: In vitro wild-type LA7 and CRISPR clone methylation levels
	Methylation levels in Pappa CpG island shore
		CpG Site 1	CpG Site 2	CpG Site 3	CpG Site 4	CpG Site 5	CpG Site 6	CpG Site 7	CpG Site 8	CpG Site 9	CpG Site 10	CpG Site 11	CpG Site 12
	WT LA7 Ave (n=8)	0.860137	0.912	0.810344	0.698412	0.94595	0.7971	0.888288	0.870888	0.920837	0.865688	0.909144	0.719906
	std err	2.25901	3.02241	0.763711	1.0354	0.770883	0.992331	0.667111	0.874439	0.891487	3.79391	2.69198	2.87986
	CRISPR Clone Ave (n=9)	0.853817	0.942306	0.788322	0.663111	0.909372	0.793733	0.875817	0.845111	0.905671	0.801167	0.907956	0.898656
	std err	1.19089	1.51342	0.901287	3.61542	0.629455	0.810877	0.647354	0.630285	0.454882	5.62446	0.698111	3.72988
	p-value	NS	NS	NS	NS	0.029616	NS	NS	NS	NS	NS	NS	0.044424
	Bonferroni corrected p-values calculated via the non-parametric Mann-Whitney U Test are shown. Significant p-values are highlighted in gray (NS - not significant).
	Methylation levels at Pappa CpG island - CGI-1: Chr5:85,017,189 - 85,017,285 (Rn5)
		CpG Site 1	CpG Site 2	CpG Site 3	CpG Site 4	CpG Site 5
	WT LA7 Ave (n=8)	0.0460875	0.02425	0.0513375	0.009025	0.018775
	std err	0.1828	0.164132	0.0995514	0.224966	0.140163
	CRISPR Clone Ave (n=9)	0.374522	0.0406222	0.0655	0.0163111	0.0589333
	std err	6.55802	0.603759	0.887302	0.234375	3.17673
	p-value	NS	NS	NS	NS	NS
	Methylation levels at Pappa CpG island - CGI-2: Chr5:85,017,266 - 85,017,405 (Rn5)
	WT LA7 Ave (n=8)	0.471529	0.142171	0.367957	0.347343	0.203
	std err	6.38189	1.86387	4.08975	3.37896	1.86486
	CRISPR Clone Ave (n=9)	0.283233	0.250556	0.305333	0.306889	0.170144
	std err	3.46161	3.90803	3.17226	2.57757	5.64443
	p-value	NS	NS	NS	NS	NS
	Bonferroni corrected p-values calculated via the non-parametric Mann-Whitney U Test are shown. Significant p-values are highlighted in gray (NS - not significant).
